# Supplementary material for: Extending the Lipidome Coverage by Combining Different Mass Spectrometric Platforms: An Innovative Strategy to Answer Chemical Food Safety Issues
Source: Foods. 2021 May 28;10(6):1218. doi: 10.3390/foods10061218 (PMC8230090; doi:10.3390/foods10061218)
Supplement: Supplementary file 1 [file foods-10-01218-s001.zip]

Archive with 1 entries (1 files):
- foods-1150887-supplementary.pdf
